# Supplementary material for: Bioinformatics analysis combined with experiments predicts CENPK as a potential prognostic factor for lung adenocarcinoma
Source: Cancer Cell Int. 2021 Jan 21;21:65. doi: 10.1186/s12935-021-01760-y (PMC7818917; doi:10.1186/s12935-021-01760-y)
Supplement: Supplementary file 2 — Additional file 2: Table S2. The details of patient information in the TCGA database. [file 12935_2021_1760_MOESM2_ESM.xlsx]

## Sheet: Sheet1
id	CENPK	gender	T	N	M	Stage	age	futime	fustat
TCGA-05-4244	9.52183	male	T2	N2	M1	Stage IV	70	0	0
TCGA-86-8281	6.16921	male	T1	NX	M0	Stage IA	75	0	0
TCGA-05-4410	7.34474	male	T2	N0	M0	Stage IB	62	0	0
TCGA-05-4395	8.98913	male	T4	N2	M0	Stage IIIB	76	0	1
TCGA-55-8506	7.41538	female	T3	N0	MX	Stage IIB	62	0.030137	0
TCGA-35-3615	6.58053	male	T2	N0	M0	Stage IB	57	0.0383562	0
TCGA-NJ-A55A	7.47722	female	T2	N0	M0	Stage IB	76	0.0410959	0
TCGA-86-8672	8.36142	male	T3	N0	M0	Stage IIB	59	0.0520548	1
TCGA-50-6673	7.48777	female	T1	N0	M0	Stage I	84	0.060274	1
TCGA-86-8074	8.03747	female	T1b	N1	M0	Stage IIA	62	0.0657534	0
TCGA-55-A493	9.41856	female	T2a	N0	M0	Stage IB	54	0.0767123	0
TCGA-93-A4JO	8.37007	male	T1a	N0	MX	Stage IA	70	0.090411	1
TCGA-91-6849	5.9136	female	T2	N2	MX	Stage IIIA	75	0.0958904	0
TCGA-91-8499	10.4883	female	T1b	N0	MX	Stage IA	76	0.0986301	0
TCGA-91-A4BC	8.55337	male	T2b	N0	MX	Stage IIA	59	0.120548	0
TCGA-99-8032	8.01824	male	T1a	N0	M0	Stage IA	61	0.120548	0
TCGA-55-8616	6.42659	female	T2a	N0	M0	Stage IB	58	0.131507	0
TCGA-L9-A5IP	8.08542	female	T3	N2	M1b	Stage IV	40	0.158904	1
TCGA-91-6830	8.2003	female	T1	N1	MX	Stage IIA	65	0.164384	0
TCGA-05-5715	7.18867	female	T2a	N0	M0	Stage IB	69	0.169863	0
TCGA-64-5775	9.10445	male	T4	N0	M0	Stage IIIA	71	0.169863	1
TCGA-MP-A4TC	8.7562	male	T1	N2	M0	Stage IIIA	77	0.20274	1
TCGA-91-6835	7.82032	female	T1	N0	M0	Stage IA	81	0.216438	0
TCGA-95-8494	10.069	male	T2a	N1	M0	Stage IIA	67	0.230137	0
TCGA-MN-A4N5	8.3455	male	T1a	N0	M0	Stage IA	63	0.230137	0
TCGA-95-7562	9.63576	male	T2a	N1	M0	Stage IIA	71	0.238356	1
TCGA-05-4415	9.43393	male	T4	N2	M0	Stage IIIB	57	0.249315	1
TCGA-44-2666	8.07472	male	T2	N0	M0	Stage IB	43	0.265753	1
TCGA-55-A490	6.75961	male	T2b	N0	MX	Stage IIA	78	0.271233	1
TCGA-86-A4D0	9.46476	male	T2b	N0	M0	Stage IIA	48	0.317808	1
TCGA-55-6975	8.33387	male	T2	N1	M0	Stage IIB	61	0.323288	1
TCGA-55-7727	8.48963	male	T1a	N2	MX	Stage IIIA	70	0.326027	0
TCGA-50-6591	9.74791	female	T2	N0	M1	Stage IV	63	0.326027	1
TCGA-05-4250	9.88929	female	T3	N1	M0	Stage IIIA	79	0.331507	1
TCGA-86-8055	8.4489	male	T2a	N1	M0	Stage IIA	79	0.339726	1
TCGA-73-4670	9.30518	female	T2	N0	M1	Stage IV	69	0.358904	0
TCGA-38-A44F	7.17344	male	T2a	N0	M0	Stage IB	80	0.364384	0
TCGA-69-7978	7.79401	male	T2b	N1	MX	Stage IIB	59	0.367123	0
TCGA-62-8394	9.30583	female	T4	N2	M0	Stage IIIB	65	0.380822	1
TCGA-86-8056	7.24841	female	T4	N0	M0	Stage IIIA	63	0.380822	0
TCGA-67-6216	7.97699	female	T1a	N0	M0	Stage IA	57	0.386301	0
TCGA-05-5423	9.18933	male	T2	N1	M0	Stage IIB	65	0.413699	0
TCGA-55-8092	8.82377	male	T3	N0	MX	Stage IIB	75	0.421918	1
TCGA-MP-A4T8	7.46187	male	T2	N2	M0	Stage IIIA	68	0.441096	1
TCGA-MP-A4T7	8.81866	female	T2	N0	M1	Stage IV	75	0.457534	1
TCGA-55-6712	7.42154	male	T2a	N1	MX	Stage IIA	71	0.468493	1
TCGA-78-7146	9.17195	female	T2	N2	M0	Stage IIIA	71	0.473973	1
TCGA-67-6215	8.00417	female	T2a	N0	M0	Stage IB	52	0.476712	0
TCGA-55-6978	9.15544	male	T2b	N0	MX	Stage IIA	81	0.482192	1
TCGA-86-6851	7.80132	female	T1b	N1	M0	Stage IIA	73	0.490411	0
TCGA-78-7158	7.40376	female	T4	N2	M0	Stage IIIB	59	0.490411	1
TCGA-35-4123	9.266	male	T1	N0	M0	Stage IA	38	0.49863	0
TCGA-69-7974	8.75855	female	T2a	N2	MX	Stage IIIA	54	0.50411	0
TCGA-93-8067	8.03108	male	T2a	N0	MX	Stage IB	77	0.509589	0
TCGA-55-7914	7.64628	female	T1b	N1	MX	Stage IIA	71	0.512329	1
TCGA-50-6595	9.41063	female	T2	N2	M0	Stage IIIA	74	0.517808	1
TCGA-L9-A443	7.74946	female	T1a	N0	MX	Stage IA	63	0.528767	1
TCGA-69-7760	8.80672	male	T3	N0	M0	Stage IIB	73	0.553425	0
TCGA-71-8520	8.13262	female	T2	N0	M0	Stage IB	60	0.575342	1
TCGA-44-7662	9.1807	male	T2a	N0	MX	Stage IB	61	0.59726	0
TCGA-91-6848	9.90531	male	T2	N2	MX	Stage IIIA	59	0.613699	0
TCGA-35-4122	10.2285	male	T1	N0	M0	Stage IA	69	0.616438	0
TCGA-69-7973	8.61808	female	T2a	N0	M0	Stage IB	42	0.630137	0
TCGA-55-6979	8.78286	female	T2	N1	M0	Stage IIB	59	0.649315	1
TCGA-05-4402	7.50782	female	T2	NX	M1	Stage IV	57	0.668493	1
TCGA-78-7536	8.36998	male	T2	N2	M0	Stage IIIA	69	0.668493	1
TCGA-50-5072	9.0927	male	T2	N2	M0	Stage IIIA	74	0.684932	1
TCGA-78-7166	8.57616	male	T2	N1	M0	Stage IIB	84	0.706849	1
TCGA-49-AAR9	8.46195	male	T3	N0	MX	Stage IIB	61	0.712329	1
TCGA-44-8120	6.2738	male	T2a	N0	M0	Stage IB	58	0.712329	0
TCGA-35-5375	10.5975	male	T2	N2	M0	Stage IIIA	61	0.723288	0
TCGA-49-4507	8.51296	female	T3	N1	M0	Stage IIIA	73	0.734247	1
TCGA-05-4418	8.451	male	T3	N2	M0	Stage IIIA	69	0.750685	1
TCGA-05-5429	10.4671	male	T3	N2	M0	Stage IIIA	60	0.753425	1
TCGA-73-4676	8.98933	male	T2a	N1	M0	Stage IIA	45	0.769863	1
TCGA-50-5930	7.99516	male	T2	N2	M0	Stage IIIA	47	0.772603	1
TCGA-44-8119	8.69617	male	T3	N0	M0	Stage IIB	73	0.780822	0
TCGA-44-A47B	7.87966	male	T2a	N0	M0	Stage IB	79	0.786301	0
TCGA-78-7161	6.14562	female	T3	N0	M0	Stage IIB	69	0.79726	1
TCGA-4B-A93V	7.05973	female	T1b	N0	M0	Stage IA	52	0.821918	1
TCGA-05-4396	6.52705	male	T4	N1	M0	Stage IIIB	76	0.830137	1
TCGA-MP-A4TD	7.10685	male	T2	N2	M0	Stage IIIA	71	0.841096	1
TCGA-L9-A444	7.46867	female	T1a	N0	MX	Stage IA	60	0.841096	0
TCGA-50-7109	8.47272	male	T1	N0	M0	Stage IA	60	0.843836	1
TCGA-91-6831	9.47693	male	T2	N0	MX	Stage IB	66	0.849315	0
TCGA-78-7542	10.6493	male	T2	N0	M0	Stage IB	56	0.879452	1
TCGA-78-8660	9.01983	male	T2	N1	M0	Stage IIB	69	0.879452	1
TCGA-91-6828	7.25267	male	T1a	N0	M0	Stage IA	70	0.884932	0
TCGA-50-6593	7.85573	female	T1	N2	M0	Stage IIIA	49	0.920548	1
TCGA-MP-A4TF	9.40174	female	T2b	N0	M0	Stage IIA	58	0.920548	1
TCGA-73-A9RS	9.47046	male	T3	N0	M0	Stage IIB	41	0.931507	1
TCGA-55-7907	7.47928	male	T2a	N1	MX	Stage IIA	77	0.939726	1
TCGA-44-A47G	8.4599	female	T1	N0	M0	Stage IA	73	0.961644	0
TCGA-49-6761	7.85947	female	T1	N2	MX	Stage IIIA	68	0.969863	0
TCGA-38-4631	10.1808	female	T2	N0	M0	Stage IB	72	0.969863	1
TCGA-05-4422	7.71117	male	T2	N0	M0	Stage IB	68	1	0
TCGA-50-6594	7.77799	female	T3	N2	M0	Stage IIIA	79	1.0137	1
TCGA-91-6840	8.58988	female	T1b	N0	M0	Stage IA	59	1.01918	0
TCGA-55-8620	8.70348	male	T1a	N1	M1b	Stage IV	60	1.0274	1
TCGA-86-6562	7.64058	male	T2a	N1	M0	Stage IIA	52	1.03014	1
TCGA-95-7944	8.23379	male	T1a	N0	M0	Stage IA	71	1.03288	0
TCGA-49-4490	6.3516	female	T3	N2	M0	Stage IIIA	45	1.05479	1
TCGA-67-3774	7.5304	female	T2	N0	M0	Stage IB	73	1.05479	0
TCGA-44-8117	7.98552	female	T2a	N0	M0	Stage IB	54	1.05479	0
TCGA-44-A4SU	7.15549	female	T1a	N0	MX	Stage IA	67	1.12055	1
TCGA-69-7980	7.76512	female	T1b	N0	M0	Stage I	70	1.12603	0
TCGA-69-7764	6.47308	male	T1b	N0	M0	Stage IA	75	1.13425	0
TCGA-62-A46Y	8.2842	female	T2	N2	M0	Stage IIIA	70	1.13425	1
TCGA-86-A4P7	7.45231	female	T2a	N0	M0	Stage IB	63	1.13699	0
TCGA-44-A4SS	8.13255	male	T1b	N0	M0	Stage IA	73	1.13699	0
TCGA-91-6836	9.03116	female	T2	N0	MX	Stage IB	52	1.14247	0
TCGA-55-8507	7.1642	male	T1a	N0	MX	Stage IA	53	1.14521	0
TCGA-67-6217	6.00577	female	T2a	N1	M0	Stage IIA	73	1.15616	0
TCGA-69-8253	6.22831	female	T1a	N1	MX	Stage IIA	59	1.16712	0
TCGA-05-4384	6.21821	male	T2	N2	M0	Stage IIIA	66	1.16712	0
TCGA-67-3773	7.94993	female	T2	N0	M0	Stage IB	84	1.16986	0
TCGA-49-4505	6.31436	female	T2	N1	M0	Stage IIB	61	1.1726	1
TCGA-MP-A4TI	9.0488	male	T2a	N1	M0	Stage IIA	72	1.17534	1
TCGA-91-8497	6.47538	female	T1a	N0	MX	Stage IA	75	1.18904	1
TCGA-50-5931	9.3505	female	T2	N0	M0	Stage IB	75	1.18904	1
TCGA-L4-A4E6	6.60463	male	T1	N0	M0	Stage IA	67	1.19178	0
TCGA-55-A4DF	9.71286	male	T1b	N0	MX	Stage IA	88	1.20548	1
TCGA-55-8505	8.03892	male	T1a	N2	MX	Stage IIIA	62	1.20548	0
TCGA-L9-A50W	6.86425	male	T1b	N1	MX	Stage IIA	75	1.21096	1
TCGA-55-7725	7.59495	female	T1a	N0	MX	Stage IA	68	1.21096	0
TCGA-62-8398	9.05431	male	T2	N2	M0	Stage IIIA	55	1.21644	1
TCGA-86-8359	6.71583	male	T3	N2	M0	Stage IIIA	52	1.21644	1
TCGA-55-8615	7.33244	male	T3	N2	MX	Stage IIIA	67	1.22192	0
TCGA-05-4417	7.12734	female	T2	N0	M0	Stage IB	51	1.24658	0
TCGA-05-4434	8.64752	female	T4	N1	M1	Stage IV	67	1.25205	1
TCGA-05-5420	10.0732	male	T2	N2	M0	Stage IIIA	67	1.25205	0
TCGA-50-5939	8.18676	male	T2	N0	M0	Stage IB	85	1.26027	1
TCGA-55-8087	5.75477	female	T2a	N0	MX	Stage IB	59	1.26575	0
TCGA-44-A47A	8.13286	female	T2a	N0	MX	Stage IB	78	1.27671	0
TCGA-55-7816	6.93563	female	TX	NX	MX	Stage IV	49	1.28219	1
TCGA-55-8299	8.39176	female	T1b	N0	MX	Stage IA	61	1.28493	1
TCGA-95-7948	7.08855	female	T2a	N0	M0	Stage IB	42	1.30411	0
TCGA-L9-A8F4	8.32899	female	T2a	N0	MX	Stage IB	64	1.30411	0
TCGA-55-8097	6.32907	female	T1a	N0	MX	Stage IA	60	1.30411	0
TCGA-95-7947	7.93306	male	T1a	N0	M0	Stage IA	67	1.30685	0
TCGA-50-5051	7.54463	female	T2	N2	M0	Stage IIIA	42	1.30959	1
TCGA-55-8302	8.03133	male	T2	N0	MX	Stage IB	54	1.30959	0
TCGA-55-A494	8.24266	female	T2a	N0	MX	Stage IB	61	1.31781	0
TCGA-44-A479	7.78383	female	T2	N0	MX	Stage IB	73	1.33151	0
TCGA-55-7573	6.12144	female	T1b	N0	MX	Stage IA	72	1.33425	0
TCGA-91-7771	7.28523	male	T3	N0	MX	Stage IIB	62	1.34795	0
TCGA-97-8177	7.3825	female	T2a	N0	M0	Stage IB	59	1.36712	0
TCGA-44-6779	8.03115	female	T2	N1	MX	Stage IIB	50	1.36986	1
TCGA-95-7043	8.55589	female	T1a	N0	MX	Stage IA	63	1.37808	1
TCGA-55-8621	7.26057	female	T1a	N0	MX	Stage IA	75	1.41096	0
TCGA-55-8204	7.53819	female	T2a	N0	MX	Stage IB	87	1.41096	0
TCGA-55-8514	5.84833	female	T2a	N0	MX	Stage IB	70	1.42466	0
TCGA-49-6745	8.98042	male	T2a	N2	M0	Stage IIIA	82	1.43014	0
TCGA-93-7348	7.40949	female	T1a	N0	MX	Stage IA	75	1.45479	0
TCGA-55-8301	7.86979	male	T2a	N0	MX	Stage IB	58	1.46301	0
TCGA-55-8614	7.86366	male	T2a	N0	MX	Stage IB	76	1.46849	0
TCGA-55-7911	9.96977	female	T1a	N0	MX	Stage IA	70	1.47123	0
TCGA-55-8510	8.49551	female	T2a	N0	MX	Stage IB	55	1.47671	0
TCGA-97-A4M3	6.74915	female	T1b	N0	M0	Stage IA	69	1.47945	0
TCGA-55-8094	8.62976	male	T2b	N0	M1b	Stage IV	51	1.48219	0
TCGA-55-A57B	6.3822	female	T1b	N0	M0	Stage IA	80	1.49589	0
TCGA-55-8203	8.27473	female	T1b	N0	M0	Stage IA	69	1.49863	0
TCGA-J2-A4AD	8.28351	female	T1a	N0	MX	Stage IA	61	1.50685	1
TCGA-55-8511	8.45871	female	T2a	N0	MX	Stage IB	73	1.51233	0
TCGA-44-7661	9.53276	female	T2a	N0	M0	Stage IB	69	1.52603	1
TCGA-55-7913	8.22569	female	T1b	N0	MX	Stage IA	61	1.53699	1
TCGA-L9-A7SV	7.28654	male	T2a	N1	M0	Stage IIA	69	1.54795	0
TCGA-55-7903	8.78354	male	T1b	N0	MX	Stage IA	64	1.55342	0
TCGA-95-7567	7.81336	male	T2b	N1	M0	Stage IIB	61	1.55616	0
TCGA-97-A4M6	7.06725	female	T1a	N0	M0	Stage IA	45	1.55616	0
TCGA-67-3772	7.80356	female	T2	N0	M0	Stage IB	82	1.56986	0
TCGA-44-7669	9.29377	male	T1b	N1	MX	Stage IIA	59	1.5726	1
TCGA-05-4403	7.31178	male	T2	N0	M0	Stage IB	76	1.58356	0
TCGA-L4-A4E5	8.83672	female	T1	N0	M0	Stage I	48	1.58356	0
TCGA-MP-A4TK	8.57284	female	T2	N1	MX	Stage IIB	56	1.59452	1
TCGA-78-7147	9.60803	female	T2	N1	M0	Stage IIB	67	1.60548	1
TCGA-69-A59K	7.93274	female	T3	N0	M0	Stage IIB	60	1.61918	0
TCGA-44-7660	8.58253	male	T2	N0	MX	Stage IB	72	1.62192	0
TCGA-78-7154	9.14843	male	T3	N2	M0	Stage IIIA	72	1.62466	1
TCGA-62-A46P	6.8644	male	T2	N0	M0	Stage IB	65	1.6274	1
TCGA-44-6145	7.93514	female	T1	N0	M0	Stage IA	62	1.63014	0
TCGA-55-A492	5.5899	female	T1a	N0	MX	Stage IA	70	1.63288	0
TCGA-55-8090	8.05889	male	T1a	N0	M0	Stage IA	80	1.63836	1
TCGA-55-8205	9.76066	female	T2b	N0	M0	Stage IIA	76	1.6411	0
TCGA-55-8091	7.65008	male	T2	N0	MX	Stage IB	74	1.64384	0
TCGA-97-A4M1	6.32827	female	T1a	N0	M0	Stage IA	52	1.64658	0
TCGA-NJ-A55R	7.32524	male	T1b	N0	MX	Stage IA	67	1.65205	0
TCGA-55-7994	8.96352	male	T3	N0	MX	Stage IIB	81	1.65205	0
TCGA-91-A4BD	7.2678	male	T1b	N1	MX	Stage IIA	78	1.65205	0
TCGA-05-4382	7.78712	male	T2	N0	M0	Stage IB	68	1.66301	0
TCGA-55-A4DG	7.84382	male	T1b	N0	MX	Stage IA	71	1.66575	0
TCGA-67-3770	7.32184	female	T1	N0	M0	Stage IA	70	1.67123	0
TCGA-05-4405	6.80634	female	T2	N0	M0	Stage IB	74	1.67123	0
TCGA-67-3771	7.82756	female	T1	N0	M0	Stage IA	77	1.67123	0
TCGA-97-A4LX	7.8819	male	T2a	N0	M0	Stage IB	81	1.68219	0
TCGA-NJ-A7XG	7.16718	male	T4	N1	M0	Stage IIIA	49	1.69041	0
TCGA-97-A4M2	6.2558	male	T1a	N0	M0	Stage IA	66	1.70959	0
TCGA-50-5044	8.09937	female	T4	N1	M0	Stage IIIB	72	1.70959	1
TCGA-86-7714	7.03976	female	T1b	N2	M0	Stage IIIA	61	1.71233	1
TCGA-55-A491	8.37306	female	T1b	N0	MX	Stage IA	81	1.71507	0
TCGA-78-7148	8.68119	male	T2	N1	M0	Stage IIB	71	1.71507	1
TCGA-64-1677	9.35896	female	T2	N2	M0	Stage IIIA	77	1.72055	1
TCGA-97-A4M7	8.42716	male	T1b	N0	M0	Stage IA	74	1.72329	0
TCGA-55-A48Y	7.52401	male	T2b	N0	M0	Stage IIA	69	1.72603	0
TCGA-97-A4M5	7.77179	male	T1b	N0	M0	Stage IA	83	1.73699	0
TCGA-95-A4VK	7.94704	female	T2b	N2	M0	Stage IIIA	74	1.78356	0
TCGA-55-A48Z	9.23985	female	T1a	N3	MX	Stage IIIB	60	1.78356	0
TCGA-97-A4M0	7.84052	female	T2a	N0	M0	Stage IB	60	1.7863	0
TCGA-55-7726	8.75014	female	T1b	N0	MX	Stage IA	72	1.7863	0
TCGA-86-8358	10.425	male	T2a	N0	M0	Stage IB	44	1.78904	0
TCGA-50-5935	6.58586	female	T1	N0	M0	Stage IA	86	1.78904	1
TCGA-99-8033	8.95675	female	TX	NX	M1	Stage IV	74	1.79726	1
TCGA-97-8547	7.41549	female	T2a	N2	MX	Stage IIIA	78	1.8	0
TCGA-44-6774	6.77413	female	T1	N2	M0	Stage IIIA	56	1.80274	0
TCGA-99-AA5R	6.33433	female	T1a	N0	M0	Stage IA	70	1.80274	0
TCGA-L9-A743	7.6374	male	T2a	N1	M0	Stage IIA	56	1.81918	0
TCGA-78-7150	8.7628	male	T2	N1	M0	Stage IIB	59	1.82466	1
TCGA-05-4425	8.31641	female	T2	N0	M1	Stage IV	70	1.83288	0
TCGA-55-7576	8.23062	male	T2a	N0	M0	Stage IB	54	1.83562	0
TCGA-05-5428	10.2792	male	T1b	N1	M0	Stage IIA	57	1.83562	0
TCGA-55-8208	8.05454	female	T1b	N0	M0	Stage IA	73	1.84658	0
TCGA-49-AAQV	8.25066	female	T1	N1	MX	Stage II	63	1.85479	1
TCGA-49-6767	8.49774	female	T3	N0	MX	Stage IIB	46	1.85479	0
TCGA-93-7347	7.19192	female	T1a	N0	MX	Stage IA	76	1.87123	0
TCGA-55-A48X	7.88296	female	T1b	N1	M0	Stage IIA	63	1.88767	0
TCGA-69-7763	6.52603	male	T1b	N0	M0	Stage IA	69	1.89041	0
TCGA-44-7659	7.1082	male	T1b	N0	MX	Stage IA	70	1.89315	0
TCGA-86-8075	8.9354	female	T2	N0	M0	Stage IB	66	1.90137	1
TCGA-78-7160	7.16565	male	T4	N2	M1	Stage IV	61	1.90959	1
TCGA-55-1592	7.38015	male	T2	N0	M0	Stage IA	65	1.92055	1
TCGA-55-8089	9.16845	male	T1a	N0	M0	Stage IA	56	1.92329	1
TCGA-55-7724	7.36894	female	T2a	N0	MX	Stage IB	76	1.93151	0
TCGA-44-6775	9.04116	female	T2a	N0	MX	Stage IB	72	1.93151	0
TCGA-73-4659	8.05873	male	T2	N2	M0	Stage IIIA	66	1.94795	1
TCGA-55-8096	6.97979	female	T2a	N0	MX	Stage IB	67	1.96986	1
TCGA-44-7672	8.23107	female	T1b	N0	M0	Stage IA	52	1.96986	0
TCGA-J2-8194	6.26823	female	T3	N0	MX	Stage IIB	69	1.98356	0
TCGA-05-4433	8.27687	male	T2	N0	M0	Stage IB	82	2	0
TCGA-05-4397	9.74389	male	T2	N1	M0	Stage IIB	65	2.00274	1
TCGA-86-A4JF	9.17629	male	T3	N0	M0	Stage IIB	56	2.01918	1
TCGA-J2-8192	7.34766	female	T2a	N1	MX	Stage IIA	65	2.02466	0
TCGA-MP-A4TH	6.32934	female	T1a	N0	M0	Stage IA	70	2.03014	0
TCGA-55-6984	8.42056	female	T2	N1	M0	Stage IIB	71	2.08219	1
TCGA-44-2668	8.96224	male	T2	N0	M0	Stage IB	51	2.08493	1
TCGA-05-4432	6.95798	male	T2	N1	M0	Stage IIB	66	2.08493	0
TCGA-05-4430	7.66598	female	T2	N0	M0	Stage IB	59	2.08493	0
TCGA-55-7815	8.45878	male	T2a	N0	MX	Stage IB	76	2.11781	0
TCGA-50-6592	9.23568	female	T2	N0	M0	Stage IB	71	2.12877	1
TCGA-78-7539	7.27242	female	T2b	N0	M0	Stage IIA	75	2.16712	0
TCGA-05-4426	8.24461	male	T2	N0	M0	Stage IB	71	2.16712	0
TCGA-05-4427	7.96594	female	T2	N1	M0	Stage IIB	65	2.16712	0
TCGA-38-7271	7.0407	female	T1	N0	M0	Stage IA	72	2.19178	1
TCGA-73-4666	10.469	female	T1	N0	M1	Stage IV	52	2.19178	0
TCGA-86-A4P8	6.45154	female	T1b	N2	MX	Stage IIIA	59	2.20548	0
TCGA-78-7220	10.1909	female	T2	N2	M0	Stage IIIA	53	2.21096	1
TCGA-44-4112	8.83631	female	T2a	N0	M0	Stage IB	60	2.2137	1
TCGA-55-7570	9.14606	male	T1a	N0	MX	Stage IA	60	2.25753	0
TCGA-83-5908	9.67897	female	T1	N0	M0	Stage IA	59	2.25753	0
TCGA-78-7145	7.94635	female	T4	N1	M1	Stage IV	52	2.26301	1
TCGA-MN-A4N1	8.74851	male	T2a	N1	M0	Stage IIA	60	2.26575	0
TCGA-91-6847	10.3917	female	T2	N0	MX	Stage IB	62	2.30685	0
TCGA-44-6147	8.62969	female	T1b	NX	M0	Stage IA	67	2.31507	0
TCGA-49-4487	8.62953	female	T1	N0	M0	Stage IA	72	2.34247	1
TCGA-38-4629	9.21867	male	T3	N0	M0	Stage IIB	68	2.36712	1
TCGA-64-5815	7.65071	male	T2	N1	M0	Stage IIB	74	2.3726	0
TCGA-49-4488	8.67157	female	T1	N0	MX	Stage IA	74	2.38082	1
TCGA-55-7281	6.64578	female	T1b	N0	M0	Stage IA	70	2.38904	0
TCGA-49-AAR4	8.11983	male	T2	N2	MX	Stage IIIA	51	2.40822	1
TCGA-44-7670	8.46283	female	T1b	N1	M0	Stage IIA	47	2.41644	0
TCGA-05-5425	8.96687	male	T2b	N1	M0	Stage IIB	68	2.41644	0
TCGA-55-8206	6.55455	male	T1b	N0	M0	Stage IA	56	2.43288	0
TCGA-55-7995	8.43972	female	T1b	N0	M0	Stage IA	73	2.43562	0
TCGA-44-7671	7.18554	male	T2a	N0	M0	Stage IB	64	2.43562	0
TCGA-MP-A4TE	6.39271	male	T2b	N0	MX	Stage IIA	56	2.45479	1
TCGA-49-4510	5.86757	female	T2	N1	M0	Stage IIB	51	2.45479	1
TCGA-49-4512	6.97925	female	T2	N2	MX	Stage IIIA	69	2.47945	1
TCGA-62-A472	9.58464	male	T3	N0	M0	Stage IIB	70	2.49315	0
TCGA-05-4420	9.31451	male	T2	N0	M0	Stage IB	41	2.49863	0
TCGA-05-4424	6.33811	male	T3	N0	M0	Stage IIB	70	2.50137	0
TCGA-73-4675	7.28476	male	T3	N1	M0	Stage IIIA	59	2.52603	1
TCGA-53-7626	7.12868	female	T1	N1	M0	Stage IIA	76	2.54521	1
TCGA-86-8669	6.47736	male	T1b	N0	M0	Stage IA	64	2.56986	0
TCGA-86-8278	8.18311	female	T2	N1	M0	Stage IIB	63	2.5863	0
TCGA-86-7701	9.01928	male	T2	N0	M1	Stage IV	66	2.59452	0
TCGA-86-8279	7.23587	male	T2a	N1	M0	Stage IIA	46	2.6	0
TCGA-78-7535	8.18962	male	T2	N0	M0	Stage IB	45	2.6	1
TCGA-MP-A4TA	9.00903	female	T1	N0	M0	Stage IA	75	2.60274	1
TCGA-55-7227	8.39156	male	T3	N1	MX	Stage IIIA	77	2.60822	1
TCGA-78-7156	5.7019	male	T4	N1	M1	Stage IV	62	2.67397	1
TCGA-44-6777	7.26632	female	T2	NX	MX	Stage IB	85	2.70411	1
TCGA-J2-A4AG	6.94939	female	T1b	N0	MX	Stage IA	66	2.70685	0
TCGA-55-6982	7.2379	female	T2	N1	M0	Stage IIB	79	2.72603	1
TCGA-55-7574	7.89807	female	T2a	N0	M0	Stage IB	64	2.72603	1
TCGA-86-7953	8.34264	female	T1b	N0	M0	Stage IA	69	2.73151	0
TCGA-49-4506	9.03642	female	T2	N1	M0	Stage IIB	68	2.73699	1
TCGA-44-5643	9.84484	male	T2b	N2	M0	Stage IIIA	53	2.77534	0
TCGA-44-3919	7.90435	female	T1	N0	M0	Stage IA	71	2.81096	1
TCGA-44-3918	8.21336	female	T1	N0	M0	Stage IA	60	2.83836	0
TCGA-55-7910	8.2955	female	T2b	N0	M0	Stage IIA	50	2.84932	0
TCGA-53-7624	9.52178	female	T2	N0	M1	Stage IV	40	2.85753	1
TCGA-86-7711	7.505	male	T2a	N1	M0	Stage IIA	70	2.86575	1
TCGA-99-8025	7.78243	female	T3	N2	M0	Stage IIIA	72	2.90411	0
TCGA-86-7955	8.1735	male	T2a	N0	M0	Stage IB	62	2.93699	0
TCGA-J2-A4AE	9.87647	female	T1a	N0	MX	Stage IA	77	2.95616	0
TCGA-49-4494	9.48645	male	T3	N2	M0	Stage IIIA	77	2.96164	1
TCGA-44-7667	8.47874	female	T3	N0	MX	Stage IIB	49	3.00548	0
TCGA-99-8028	7.85923	female	T1a	N0	M0	Stage IA	50	3.06301	0
TCGA-50-8457	6.50217	female	T1a	N0	M0	Stage IA	63	3.08219	0
TCGA-05-4390	8.36555	female	T2	N0	M0	Stage IB	58	3.08493	0
TCGA-64-1680	7.92025	male	T2a	N2	M1	Stage IV	63	3.08493	0
TCGA-44-3396	9.41624	female	T2	N2	M0	Stage IIIA	74	3.09589	0
TCGA-49-AARN	7.61189	female	T1	N0	MX	Stage IA	56	3.10959	1
TCGA-38-4627	7.60986	female	T1b	N1	M0	Stage IIA	64	3.14247	1
TCGA-86-7713	8.23768	male	T2b	N0	M0	Stage IIA	70	3.16986	0
TCGA-44-2661	8.18534	female	T1	N0	M0	Stage IA	69	3.17534	0
TCGA-44-3398	8.43854	female	T1b	N0	M0	Stage IA	77	3.1863	0
TCGA-64-1681	7.06631	female	T1	N0	M0	Stage IA	61	3.19726	1
TCGA-78-7155	10.6535	male	T2	N0	M0	Stage IB	68	3.20822	1
TCGA-MN-A4N4	7.51611	male	T1b	N0	M0	Stage IA	57	3.21918	0
TCGA-55-1594	8.91793	male	T2	N2	M0	Stage IIIA	68	3.2274	0
TCGA-44-3917	9.11672	female	T2	N0	M0	Stage IB	33	3.2411	0
TCGA-78-8648	7.22573	female	T3	N0	M0	Stage IIB	58	3.31233	1
TCGA-78-7152	7.16006	male	T2	N0	M0	Stage IB	65	3.32877	1
TCGA-62-8395	6.18527	female	T3	N0	M0	Stage IIB	80	3.33151	0
TCGA-49-AARE	7.80081	female	T1	N0	MX	Stage IA	51	3.36712	1
TCGA-55-6985	7.07844	female	T2	N0	MX	Stage IB	58	3.37808	0
TCGA-50-5932	7.63731	male	T2	N1	M0	Stage IIB	75	3.38356	1
TCGA-62-A471	8.96657	male	T2b	N1	M0	Stage IIB	64	3.4137	0
TCGA-MP-A4T9	8.21599	female	T2	N2	MX	Stage IIIA	54	3.46575	1
TCGA-50-6597	6.17562	female	T2	N0	M0	Stage IB	79	3.47397	1
TCGA-95-7039	9.32401	female	T3	N0	MX	Stage IIB	54	3.48493	0
TCGA-44-2662	10.6411	male	T2	N0	M0	Stage IB	65	3.50685	0
TCGA-50-6590	8.67751	female	T2	N0	M0	Stage IB	72	3.52877	1
TCGA-62-8397	5.60043	female	T3	N0	M0	Stage IIB	70	3.53151	0
TCGA-55-6968	9.74435	male	T1	N0	M1	Stage IV	61	3.54247	1
TCGA-44-2665	8.45073	female	T2	N1	M0	Stage IIB	55	3.56438	0
TCGA-44-2655	6.5217	female	T1	N0	M0	Stage IA	65	3.6274	0
TCGA-44-2657	7.39161	female	T2	NX	M0	Stage IB	74	3.70137	0
TCGA-38-4632	9.3992	male	T2	N1	M1	Stage IV	42	3.71781	1
TCGA-44-2659	6.75984	female	T1	N1	M0	Stage IIB	65	3.74521	0
TCGA-05-4389	7.88584	male	T1	N0	M0	Stage IA	70	3.75068	0
TCGA-55-6981	7.31417	female	T1	N2	M0	Stage IIIA	53	3.77808	1
TCGA-55-6971	7.72453	female	T2	N0	MX	Stage IB	59	3.83562	0
TCGA-49-4501	7.43331	female	T2	N0	M0	Stage IB	67	3.89315	1
TCGA-44-2656	7.97105	male	T2	N0	M0	Stage IB	59	3.91507	0
TCGA-05-4398	7.61759	female	T4	N3	M0	Stage IIIB	47	3.92055	0
TCGA-NJ-A4YQ	7.64159	female	T1b	N0	M0	Stage IA	69	3.92329	0
TCGA-50-5066	10.0045	male	T2	N0	M0	Stage IB	72	3.95068	0
TCGA-62-A46O	10.0897	female	T2	N0	M0	Stage IB	65	3.98356	1
TCGA-50-5941	7.86573	female	T2a	N2	M0	Stage IIIA	55	4.03836	0
TCGA-38-4628	8.78781	female	T2	N1	M0	Stage IIB	65	4.08767	1
TCGA-62-8402	9.10011	female	T2	N2	M0	Stage IIIA	73	4.10411	1
TCGA-50-5068	9.79304	female	T2	N1	MX	Stage IIB	59	4.10685	1
TCGA-MP-A4SY	9.4975	male	T2	N1	M0	Stage IIB	61	4.11233	1
TCGA-05-4249	6.0473	male	T2	N0	M0	Stage IB	67	4.1726	0
TCGA-78-7633	7.76657	male	T2	N0	M0	Stage IB	67	4.1863	1
TCGA-73-7499	9.71314	female	T2a	N0	M0	Stage IB	81	4.19452	1
TCGA-64-5781	8.91132	female	T2	N0	M0	Stage IB	55	4.27123	0
TCGA-73-4658	7.85758	female	T2	N0	M0	Stage IB	80	4.38356	1
TCGA-50-5946	8.89183	male	T1	N0	MX	Stage IA	62	4.43014	0
TCGA-78-7537	6.27803	male	T2	N0	M0	Stage IB	72	4.44384	1
TCGA-49-6744	6.90476	female	T2a	N1	MX	Stage IIA	64	4.61096	0
TCGA-62-A46R	8.61773	female	T2	N0	M0	Stage IB	54	4.72603	1
TCGA-64-1676	8.64453	male	T1a	N0	M0	Stage IA	58	4.73425	0
TCGA-MP-A4SW	8.46874	male	T2	N1	M0	Stage IIB	53	4.87123	1
TCGA-MP-A4T6	6.71389	female	T1	N2	MX	Stage IIIA	76	4.90411	1
TCGA-O1-A52J	6.50805	female	T1	N0	MX	Stage IA	74	4.92603	1
TCGA-50-5055	8.05402	female	T1	N1	M0	Stage IIA	79	5.0137	1
TCGA-50-5942	5.50192	female	T1	N0	M0	Stage IA	67	5.06027	0
TCGA-44-6778	7.48526	male	T1	N0	MX	Stage IA	59	5.10685	0
TCGA-49-AAR3	8.71977	male	T2	N1	MX	Stage IIB	69	5.1863	0
TCGA-78-7159	8.04093	female	T1	NX	M0	Stage IA	60	5.40822	0
TCGA-55-1596	8.2226	male	T2	N1	M0	Stage IIB	55	5.65753	0
TCGA-55-6987	7.64528	male	T1	N0	M0	Stage IA	77	5.85479	0
TCGA-NJ-A4YF	7.03646	female	T1	N0	M0	Stage IA	50	5.92055	0
TCGA-62-A46V	8.32561	female	T2	N0	M0	Stage IB	78	6.02466	0
TCGA-MP-A5C7	5.87562	female	T2	N0	M0	Stage IB	76	6.1589	0
TCGA-NJ-A4YG	7.3645	male	T2	N0	M0	Stage IB	65	6.19452	0
TCGA-49-4486	6.5534	male	T1	N0	M0	Stage IA	72	6.35068	1
TCGA-78-8655	7.28142	female	T1	N0	M0	Stage IA	77	6.46575	0
TCGA-50-5933	8.3191	male	T4	N2	M0	Stage IIIB	72	6.55616	1
TCGA-55-6642	7.63263	male	T2	N0	MX	Stage IB	63	6.70959	0
TCGA-64-1679	7.9186	female	T1	N2	M0	Stage IIIA	58	6.81644	0
TCGA-73-4662	7.32491	female	T1	N0	M0	Stage IA	65	6.89041	0
TCGA-44-6776	5.71143	female	T1	N0	MX	Stage IA	60	7.16712	0
TCGA-MP-A4T4	7.73768	female	T2	N1	M0	Stage IIB	68	7.16986	1
TCGA-MP-A4SV	8.82439	male	T2	N0	M0	Stage IB	67	7.17808	1
TCGA-64-5774	9.29808	male	T2	N0	M0	Stage IB	60	7.33151	0
TCGA-38-4625	9.49674	female	T2a	N0	M0	Stage IB	66	8.14521	0
TCGA-50-5049	8.5253	male	T2	N0	M0	Stage IA	70	8.47671	0
TCGA-78-7162	6.35713	male	T1	N0	M0	Stage IA	75	8.68219	1
TCGA-78-8662	8.89275	female	T2	N0	M0	Stage IB	53	9.20822	1
TCGA-78-7153	7.81922	female	T2	N0	M0	Stage IB	65	9.9589	0
TCGA-78-7149	5.36242	male	T4	N0	M0	Stage IIIB	71	10.7945	0
TCGA-49-AAR0	7.58117	male	T1	N0	MX	Stage IA	57	13.0548	0
TCGA-49-AARR	7.21524	male	T1	N0	MX	Stage IA	68	13.6767	0
TCGA-49-AARQ	9.63738	female	T2	N0	MX	Stage I	41	18.4438	0
TCGA-78-8640	7.4694	male	T1	N1	M0	Stage IIA	59	19.3479	0
TCGA-78-7163	7.94028	male	T2	N0	M0	Stage IB	60	19.8575	0
