# Supplementary material for: Bioinformatics analysis combined with experiments predicts CENPK as a potential prognostic factor for lung adenocarcinoma
Source: Cancer Cell Int. 2021 Jan 21;21:65. doi: 10.1186/s12935-021-01760-y (PMC7818917; doi:10.1186/s12935-021-01760-y)
Supplement: Supplementary file 3 — Additional file 3: Table S4. The details of patient information in the GEO database. [file 12935_2021_1760_MOESM3_ESM.xlsx]

## Sheet: Sheet1
id	cenpk	gender	age	smoking_status	Stage	futime	fustat
GSM1854798	6.25563	F	70	Ever	4	3.42192	0
GSM1854799	6.31027	F	59	Ever	2B	2.89589	0
GSM1854800	6.89281	M	57	Missing	1B	2.80822	0
GSM1854801	6.03484	F	72	Never	1B	2.45205	0
GSM1854802	5.04907	F	73	Ever	1A	2.52603	1
GSM1854803	5.49983	F	49	Never	1A	2.6274	0
GSM1854804	5.59158	M	70	Ever	1	2.65479	0
GSM1854805	5.04735	M	71	Ever	1A	2.28219	0
GSM1854806	3.29032	M	66	Ever	1B	2.4411	0
GSM1854807	6.37082	M	68	Ever	2B	1.43562	1
GSM1854808	4.89932	M	86	Ever	1A	2.83562	0
GSM1854809	2.72609	F	65	Missing	1A	0.117808	0
GSM1854810	6.50363	M	78	Ever	1A	2.53425	0
GSM1854811	4.79181	F	85	Never	2B	2.88493	0
GSM1854812	4.05998	F	71	Ever	1A	0.0657534	0
GSM1854813	4.95995	M	66	Ever	1A	2.26027	0
GSM1854814	5.43138	M	44	Ever	2B	2.33973	0
GSM1854815	6.49964	F	73	Ever	3B	2.24658	0
GSM1854816	5.13015	M	50	Missing	3A	1.12877	0
GSM1854817	4.96035	M	80	Missing	1A	0.813699	0
GSM1854818	5.94359	F	63	Ever	1A	1.59452	0
GSM1854819	4.3169	M	67	Ever	3A	0.0767123	0
GSM1854820	5.31968	F	72	Ever	1A	0.060274	0
GSM1854821	4.47767	M	83	Ever	2B	3.45205	0
GSM1854822	3.73926	M	65	Ever	1B	3.8411	0
GSM1854823	5.85712	F	57	Ever	2B	2.18904	0
GSM1854825	7.11892	F	54	Missing	1A	3.6411	0
GSM1854826	4.36515	M	69	Ever	1B	4.07671	0
GSM1854827	7.303	F	66	Ever	1B	1.5863	0
GSM1854828	3.88681	F	73	Ever	3B	3.24932	0
GSM1854829	6.33643	M	69	Ever	3A	3.15342	0
GSM1854830	5.27409	F	69	Ever	3B	3.62466	0
GSM1854831	4.31846	M	77	Ever	3A	0.860274	1
GSM1854832	2.14576	F	63	Ever	1A	3.0411	0
GSM1854833	3.32935	M	79	Ever	2B	4.09315	0
GSM1854834	6.32551	F	66	Ever	1B	2.80548	0
GSM1854835	6.51889	F	44	Ever	1A	3.10685	0
GSM1854836	4.07083	M	74	Ever	1A	1.39178	1
GSM1854837	4.59058	F	78	Missing	2B	0.126027	1
GSM1854838	6.05048	F	50	Ever	1B	3.3726	1
GSM1854839	5.61131	F	70	Ever	4	2.51233	0
GSM1854840	4.93196	M	72	Ever	1A	1.33699	1
GSM1854841	4.79118	F	65	Ever	1B	2	0
GSM1854842	3.83767	F	75	Ever	3A	2.95616	1
GSM1854843	4.98821	M	66	Ever	1B	3.08767	0
GSM1854844	3.88464	F	52	Ever	3A	0.528767	1
GSM1854846	5.00463	F	80	Ever	1A	2.28219	0
GSM1854847	4.73777	M	56	Ever	1A	1.93973	0
GSM1854848	5.03463	F	61	Missing	1A	3.39726	0
GSM1854849	4.8343	M	77	Ever	1B	4.0137	0
GSM1854850	4.32178	M	86	Ever	1A	4.61644	0
GSM1854851	4.74035	F	63	Ever	1	5.33973	0
GSM1854852	5.0551	F	76	Ever	1A	4.29863	0
GSM1854853	6.00725	M	67	Ever	1A	0.753425	0
GSM1854854	4.61212	M	64	Ever	1A	4.12877	0
GSM1854855	4.12781	M	84	Ever	1B	0.841096	1
GSM1854856	5.29538	F	78	Never	3A	2.47945	1
GSM1854857	4.8082	F	75	Ever	1B	3.80274	0
GSM1854859	4.49096	F	74	Ever	3A	2.23014	1
GSM1854860	4.81816	M	81	Ever	4	1.19452	1
GSM1854861	6.34751	M	67	Ever	3B	0.2	1
GSM1854862	5.02781	F	73	Ever	1A	4.3726	0
GSM1854863	3.3376	F	71	Ever	1B	4.07671	0
GSM1854864	4.59476	F	79	Ever	3B	1.09041	1
GSM1854865	4.75238	M	62	Ever	2B	4.44658	0
GSM1854866	4.02352	F	72	Ever	1B	3.39178	0
GSM1854867	3.54251	M	64	Ever	1B	4.05753	0
GSM1854868	6.22435	M	66	Ever	2B	1.17808	1
GSM1854869	3.61739	M	65	Ever	1A	2.11233	0
GSM1854870	5.62937	M	47	Ever	1A	3.03836	0
GSM1854871	5.58902	F	78	Ever	2B	3.06849	0
GSM1854872	3.85164	F	76	Ever	1A	2.31233	0
GSM1854873	6.23426	M	68	Ever	1A	2.97534	0
GSM1854874	3.09595	F	72	Ever	2A	2.3863	1
GSM1854875	6.3435	M	64	Ever	2B	2.91233	0
GSM1854876	5.41877	F	74	Ever	2B	2.48493	0
GSM1854877	3.78574	F	83	Ever	1A	2.12603	0
GSM1854879	4.53471	F	81	Ever	4	2.66849	0
GSM1854880	4.63096	F	80	Ever	1A	2.33425	0
GSM1854881	3.87205	M	76	Ever	2B	2.00548	1
GSM1854882	4.91194	F	70	Ever	1A	1.52603	0
GSM1854883	4.96221	F	62	Ever	3B	2.94247	1
GSM1854884	5.12361	M	64	Ever	3A	0.89863	1
GSM1854885	3.812	M	82	Ever	1B	1.44658	1
GSM1854886	5.95016	M	59	Never	3A	1.13699	1
GSM1854887	5.20299	F	78	Ever	1A	1.11233	0
GSM1854888	2.6343	M	69	Ever	1A	2.30137	0
GSM1854889	5.23121	M	67	Ever	3A	1.04932	1
GSM1854890	4.32748	M	68	Ever	2B	3.04658	0
GSM1854891	4.29372	M	71	Ever	3B	1.21096	1
GSM1854892	6.40912	M	85	Ever	2B	0.668493	1
GSM1854893	4.84967	F	47	Missing	2B	0.00821918	1
GSM1854895	5.2873	F	74	Missing	3A	0.857534	1
GSM1854896	5.11411	M	75	Ever	3B	2.86301	1
GSM1854897	5.10166	M	68	Ever	1A	0.950685	1
GSM1854898	5.24441	M	64	Ever	1A	0.0438356	0
GSM1854899	5.06274	M	73	Ever	4	0.358904	1
GSM1854900	4.21899	F	69	Never	NA	2.48493	0
GSM1854902	4.40972	M	75	Ever	1A	0.0739726	0
GSM1854903	6.76445	F	74	Ever	3B	1.52877	1
GSM1854904	4.39252	F	62	Ever	1B	2.90685	0
GSM1854906	6.00882	F	61	Ever	1A	3.13973	0
GSM1854907	3.52286	M	70	Ever	1A	2.93151	0
GSM1854908	5.80757	F	73	Ever	1A	3.12603	0
GSM1854909	4.78281	F	81	Ever	1	2.43562	0
GSM1854910	5.66091	F	77	Ever	1A	3.14247	0
GSM1854911	5.29419	M	69	Ever	1B	2.73699	1
GSM1854913	5.45292	F	73	Ever	1B	1.85205	0
GSM1854915	5.70382	F	77	Missing	1A	0.383562	0
GSM1854916	5.15979	M	78	Ever	1A	3.1589	0
GSM1854917	3.38214	F	75	Never	1A	3.39452	0
GSM1854918	5.05157	F	72	Never	2A	3.16712	0
GSM1854919	5.99257	F	72	Never	1A	2.69041	0
GSM1854920	3.87862	F	85	Ever	1B	2.60274	0
GSM1854921	7.27708	M	76	Ever	2A	0.136986	1
GSM1854922	4.53336	F	58	Ever	1A	3.15068	0
GSM1854923	4.36051	F	79	Ever	1B	3.63288	0
GSM1854924	4.32218	M	67	Ever	1A	0.339726	0
GSM1854925	5.47433	F	63	Missing	4	0.734247	0
GSM1854926	4.30142	F	67	Ever	3A	0.717808	0
GSM1854927	5.87906	M	83	Ever	1A	0.208219	1
GSM1854928	4.75108	M	63	Ever	1B	3.39452	0
GSM1854929	3.62291	M	62	Ever	1B	1.87123	0
GSM1854930	2.57484	M	76	Ever	1B	2.53699	0
GSM1854931	4.24117	F	76	Ever	1B	2.61918	0
GSM1854932	4.64497	F	59	Ever	2B	2.19726	0
GSM1854933	5.82509	M	74	Ever	1A	2.2411	0
GSM1854934	5.35398	M	72	Ever	1B	2.32603	0
GSM1854935	5.20311	M	79	Never	2B	1.40274	1
GSM1854936	2.98482	F	66	Ever	1B	2.63562	0
GSM1854937	4.30734	M	63	Missing	2A	2.66301	0
GSM1854938	7.67474	F	60	Ever	2B	0.216438	0
GSM1854940	4.9688	F	57	Ever	1A	2.59452	0
GSM1854941	6.39056	F	87	Ever	4	1.88767	0
GSM1854942	5.66609	M	68	Ever	3A	1.44384	0
GSM1854944	4.82957	F	77	Ever	1B	3.19452	0
GSM1854945	5.69843	F	68	Missing	3A	5.43562	0
GSM1854947	6.52176	M	70	Ever	2B	0.769863	1
GSM1854948	3.85795	F	74	Ever	1A	0.849315	1
GSM1854950	4.45594	M	72	Ever	1B	2.39452	0
GSM1854951	5.15281	F	70	Ever	1A	0.219178	1
GSM1854952	3.78753	F	72	Missing	2A	3.03014	0
GSM1854953	4.50462	M	55	Ever	1A	4.87397	0
GSM1854954	7.26085	M	84	Missing	4	2.72877	0
GSM1854955	4.54921	F	72	Ever	3A	2.07671	0
GSM1854956	6.99646	M	77	Ever	1A	1.26027	1
GSM1854957	3.43902	F	77	Ever	2A	0.775342	1
GSM1854958	4.50216	F	79	Ever	1A	2.52329	0
GSM1854960	4.03277	M	60	Ever	2B	2.6	0
GSM1854961	6.15677	F	70	Missing	4	0.309589	1
GSM1854962	3.21959	M	74	Ever	3A	2.2137	0
GSM1854963	4.93899	F	72	Ever	2A	0.0958904	1
GSM1854964	6.79431	M	78	Ever	1A	1.7589	0
GSM1854965	5.84791	F	71	Ever	1A	1.86301	1
GSM1854966	3.92943	M	84	Ever	4	0.0630137	1
GSM1854967	5.11598	M	78	Ever	1B	2.53151	0
GSM1854969	5.30254	F	71	Ever	1A	0.975342	0
GSM1854970	6.70381	M	64	Ever	1B	1.07397	0
GSM1854971	5.83076	M	83	Ever	1B	1.33973	0
GSM1854972	3.88255	F	64	Missing	3B	2.51781	0
GSM1854973	4.00575	M	57	Ever	1A	2.50137	0
GSM1854974	5.10424	M	83	Never	2B	2.30137	0
GSM1854975	6.665	M	78	Ever	1B	2.49589	0
GSM1854977	5.12911	M	66	Ever	1B	1.89589	0
GSM1854979	5.08114	M	67	Ever	1B	2.05753	0
GSM1854980	5.93468	F	88	Ever	1A	2.05205	0
GSM1854981	6.73798	F	79	Never	2A	1.61918	1
GSM1854983	6.02945	M	81	Never	1B	0.317808	1
GSM1854984	4.78214	M	82	Ever	1A	0.0547945	0
GSM1854985	6.4675	F	79	Ever	3A	1.88219	0
GSM1854986	6.4157	M	77	Ever	1B	1.58082	0
GSM1854987	4.30635	F	47	Never	1A	2.56712	0
GSM1854988	5.25832	F	64	Missing	1A	2.15068	0
GSM1854989	5.64399	M	67	Ever	1A	2.63562	0
GSM1854990	4.07641	F	76	Missing	1A	2.27397	0
GSM1854992	6.17748	F	70	Missing	1B	1.51781	0
GSM1854994	4.62896	F	75	Ever	1A	2.47945	0
GSM1854995	5.26166	F	49	Missing	1A	1.3589	1
GSM1854996	4.26173	F	69	Ever	1B	1.78356	1
GSM1854997	3.6773	M	79	Missing	3B	1.64384	1
GSM1854998	4.61392	F	61	Ever	3A	2.33425	1
GSM1854999	5.164	F	77	Ever	1B	2.45753	0
GSM1855000	7.10071	F	50	Ever	1A	2.21096	0
GSM1855001	5.98455	F	62	Ever	2B	1.33425	1
GSM1855003	4.14778	F	75	Ever	1B	2.32329	0
GSM1855004	4.89217	M	71	Ever	1A	2.81918	0
GSM1855005	5.77147	F	59	Ever	3A	2.67671	0
GSM1855006	5.61829	M	79	Ever	2B	2.70685	0
GSM1855007	6.3074	M	78	Ever	1A	3.09589	0
GSM1855008	5.52199	F	66	Ever	1A	2.25479	0
GSM1855009	6.04675	F	61	Ever	3A	2.07123	0
GSM1855010	4.66827	M	64	Ever	1A	1.86575	0
GSM1855011	6.16517	F	52	Ever	1A	2.7726	0
GSM1855012	5.99437	F	74	Never	1B	2.95616	0
GSM1855014	5.87189	M	68	Ever	1A	3.06575	1
GSM1855015	4.99075	F	75	Ever	1B	2.37808	0
GSM1855016	5.42459	M	60	Ever	1A	2.72329	0
GSM1855018	5.21703	F	68	Never	1B	2.40548	0
GSM1855019	5.54675	M	73	Ever	1A	0.980822	1
GSM1855020	6.75842	F	77	Never	1A	3.25753	0
GSM1855021	6.05694	F	70	Ever	1B	2.43836	0
GSM1855022	6.17174	M	70	Missing	1B	2.27671	0
GSM1855023	5.74727	F	59	Ever	2B	3.21644	0
GSM1855024	4.24028	M	82	Ever	2A	2.75616	0
GSM1855026	5.78599	F	47	Ever	1A	2.84384	0
GSM1855027	6.45481	F	61	Missing	1B	2.29315	1
GSM1855028	6.68302	F	75	Ever	1A	2.49589	0
GSM1855029	8.08246	M	70	Ever	1A	2.13699	1
GSM1855031	3.93773	M	71	Ever	1A	2.83014	0
GSM1855032	5.78184	F	73	Never	1B	2.2411	0
GSM1855033	7.53531	F	65	Missing	1B	2.76986	0
GSM1855034	3.89364	F	53	Never	1A	2.21644	0
GSM1855035	5.0264	F	69	Ever	1A	2.94247	0
GSM1855036	5.26973	M	63	Ever	1A	2.55342	1
GSM1855037	7.27425	F	38	Missing	1B	2.89589	0
GSM1855038	5.14726	F	62	Missing	1B	2.3863	0
GSM1855039	5.93302	M	69	Ever	2B	0.731507	1
GSM1855040	5.38363	M	70	Ever	1A	2.21096	0
GSM1855041	4.91072	M	68	Missing	1A	1.02192	0
GSM1855042	7.12741	F	53	Ever	1A	2.56712	0
GSM1855043	5.73919	M	70	Ever	1B	2.81918	0
GSM1855044	4.58808	F	65	Ever	1A	2.70411	0
GSM1855045	4.52564	M	67	Ever	1A	2.35616	0
GSM1855046	4.83582	M	78	Ever	1A	2.5726	0
GSM1855047	5.44402	F	73	Ever	2B	2.79178	0
GSM1855048	3.706	M	77	Ever	1B	1.7863	1
GSM1855049	6.60477	F	57	Ever	1A	0.6	1
GSM1855050	5.64703	F	63	Ever	1B	1.91233	0
GSM1855051	4.72766	F	55	Ever	1A	1.70411	0
GSM1855052	4.49266	M	79	Ever	1A	2.60548	1
GSM1855053	5.54199	F	72	Never	1B	2.78082	0
GSM1855054	2.74701	F	67	Ever	1A	2.46575	0
GSM1855055	5.86186	F	70	Ever	1A	2.94795	0
GSM1855056	3.11966	F	67	Ever	1B	2.90685	0
GSM1855057	5.37402	F	70	Ever	2A	0.208219	0
GSM1855059	5.8223	M	71	Ever	1B	1.61096	0
GSM1855060	6.26786	F	64	Ever	1B	2.83014	0
GSM1855061	5.07699	F	60	Missing	4	2.07945	1
GSM1855062	7.58664	F	72	Ever	2B	1.64384	1
GSM1855063	3.86535	M	66	Ever	3A	0.956164	1
GSM1855064	6.86436	M	69	Ever	1B	2.68493	0
GSM1855065	4.41974	M	81	Ever	2B	1.98356	0
GSM1855066	6.18744	F	80	Ever	2B	2.73151	0
GSM1855067	4.12167	M	75	Ever	1B	2.70411	0
GSM1855068	6.17955	M	70	Ever	1A	2.82466	1
GSM1855069	5.51876	M	58	Missing	2A	0.835616	0
GSM1855070	5.42444	F	71	Never	3A	2.72329	0
GSM1855071	5.58536	F	80	Missing	1A	1.63562	0
GSM1855072	5.90578	F	86	Ever	1B	1.86027	0
GSM1855073	3.93771	F	60	Ever	1A	2.85479	0
GSM1855074	3.87026	M	65	Missing	1A	2.00822	0
GSM1855075	6.15743	M	77	Ever	2A	2.45753	0
GSM1855076	4.92303	F	60	Missing	3A	2.51233	0
GSM1855077	4.51118	M	75	Ever	1B	2.34247	0
GSM1855078	4.33481	F	62	Ever	1A	2.41644	0
GSM1855079	5.71606	M	66	Ever	1B	0.920548	1
GSM1855080	5.39564	F	80	Ever	2B	1.83836	0
GSM1855081	5.29615	F	78	Ever	1A	2.12877	0
GSM1855082	4.98709	F	60	Never	1A	1.63014	0
GSM1855083	5.08823	M	56	Ever	3A	2.27945	0
GSM1855084	4.77888	M	75	Ever	1A	2.51781	0
GSM1855085	4.73753	F	60	Never	1A	2.66027	0
GSM1855086	5.11301	M	82	Missing	1B	2.41644	0
GSM1855087	4.55154	M	77	Ever	1B	2.56986	0
GSM1855088	5.78393	F	70	Ever	1	1.28219	0
GSM1855089	5.96429	F	78	Never	1B	2.28493	0
GSM1855091	4.76737	M	79	Ever	1B	2.56438	1
GSM1855092	3.62273	F	78	Ever	1B	2.00548	0
GSM1855093	4.51261	M	72	Ever	1A	2.09863	0
GSM1855094	6.14483	F	66	Never	1B	1.66301	0
GSM1855095	5.80212	M	81	Ever	1A	1.58356	0
GSM1855096	6.15155	F	74	Ever	3B	2.23562	0
GSM1855097	5.52915	F	66	Ever	3A	2.33699	0
GSM1855098	4.4634	F	83	Ever	1B	2.07945	0
GSM1855099	2.47795	M	81	Missing	1B	2.51233	1
GSM1855100	4.39	F	67	Ever	1B	2.37808	0
GSM1855101	6.7142	F	55	Ever	3A	2.52055	1
GSM1855102	4.98146	F	73	Missing	3A	1.66301	0
GSM1855103	6.3023	M	69	Ever	1B	1.55616	0
GSM1855104	6.10048	F	70	Missing	NA	0.268493	1
GSM1855105	4.18804	F	68	Ever	1A	1.52055	0
GSM1855106	6.05683	M	84	Ever	1A	0.838356	1
GSM1855107	5.79154	F	76	Ever	1A	2.48219	0
GSM1855108	5.82793	F	61	Ever	3A	2.51507	0
GSM1855109	6.97245	M	62	Ever	1A	1.89863	1
GSM1855110	5.73745	M	61	Ever	2A	1.86301	0
GSM1855111	4.86981	M	65	Ever	NA	1.47671	0
GSM1855112	4.02586	F	69	Ever	1A	2.24658	0
GSM1855113	3.76331	M	77	Never	1A	2.05479	0
GSM1855114	5.28632	M	58	Ever	1A	1.93973	0
GSM1855116	7.15453	M	76	Ever	1A	1.8411	0
GSM1855117	6.83954	F	74	Missing	3A	1.28767	0
GSM1855118	6.08415	M	45	Missing	3B	0.147945	0
GSM1855119	4.17795	F	50	Ever	3A	2.13699	0
GSM1855120	5.91287	F	70	Never	1B	0.591781	1
GSM1855121	3.95693	M	67	Ever	3A	0.805479	1
GSM1855122	7.63221	M	41	Never	2A	2.07397	0
GSM1855123	6.39647	F	84	Missing	1A	2.08219	0
GSM1855124	5.3737	M	51	Ever	1B	2.98356	0
GSM1855125	5.35901	M	74	Ever	1B	0.0465753	1
GSM1855126	4.77456	F	66	Missing	2B	1.58082	0
GSM1855127	5.36529	F	52	Missing	3A	1.47671	0
GSM1855128	6.24594	F	51	Ever	1A	2.48219	0
GSM1855129	5.3723	F	53	Ever	1A	1.72055	0
GSM1855131	5.04154	M	65	Ever	1A	1.90685	1
GSM1855132	5.92881	F	79	Ever	1B	2.35068	0
GSM1855133	5.04587	F	59	Ever	1B	1.92055	0
GSM1855134	5.07268	F	69	Missing	1A	1.04658	1
GSM1855135	6.71193	F	83	Ever	3A	1.47671	0
GSM1855136	5.749	M	50	Ever	1A	0.0109589	1
GSM1855137	6.43193	M	72	Ever	3A	1.52603	0
GSM1855138	7.06189	F	67	Missing	1A	1.69589	0
GSM1855140	4.8557	M	82	Ever	1A	2.27397	0
GSM1855141	3.1245	F	72	Ever	1A	2.24932	0
GSM1855142	5.27069	M	72	Ever	1A	2.27671	0
GSM1855143	5.4851	F	70	Ever	1A	1.61918	0
GSM1855144	6.54487	M	51	Never	1B	2.32877	0
GSM1855145	5.81752	F	74	Missing	1A	2.21644	1
GSM1855146	5.64433	F	74	Missing	1A	0.389041	0
GSM1855147	4.50491	F	69	Ever	1A	2.21096	0
GSM1855149	4.19278	F	69	Missing	1B	2.27945	0
GSM1855150	5.17667	F	73	Missing	2B	0.268493	1
GSM1855151	4.20538	F	76	Ever	1A	2.1863	0
GSM1855152	4.95265	M	77	Ever	1A	2.18904	0
GSM1855153	5.53569	M	66	Missing	1B	0.890411	1
GSM1855156	6.20932	F	66	Ever	2B	2.67945	0
GSM1855157	4.48383	M	85	Ever	2B	2.20822	0
GSM1855158	6.25405	M	81	Missing	2A	1.91233	0
GSM1855159	4.85235	F	64	Never	1A	2.3589	0
GSM1855160	5.94605	M	56	Ever	2A	0.890411	0
GSM1855161	6.24785	M	66	Ever	1B	0.909589	1
GSM1855162	4.86459	F	77	Missing	1B	2.01096	0
GSM1855163	6.07165	F	58	Ever	1A	2.37534	0
GSM1855164	6.04399	F	54	Missing	2B	2.27397	0
GSM1855165	4.34573	F	68	Missing	1B	1.48219	1
GSM1855166	6.2675	M	68	Ever	2B	1.86027	0
GSM1855168	5.39644	F	77	Missing	1A	0.109589	1
GSM1855169	4.00329	F	68	Ever	1A	2.0274	0
GSM1855170	4.9226	M	67	Ever	1A	1.47945	0
GSM1855171	5.49451	M	76	Ever	1A	3.16438	0
GSM1855172	5.56772	M	81	Ever	1A	2.18356	0
GSM1855173	6.01752	M	77	Ever	2B	1.85205	1
GSM1855174	6.06247	F	80	Ever	3A	1.47945	0
GSM1855175	7.01531	F	76	Missing	3A	1.0411	1
GSM1855176	6.64304	F	75	Missing	NA	3.69863	0
GSM1855177	6.43099	F	78	Missing	1A	1.56164	0
GSM1855178	5.65264	F	76	Missing	2B	0.158904	1
GSM1855179	5.53371	M	66	Missing	1B	0.0136986	0
GSM1855180	5.31501	F	52	Ever	3A	1.51781	0
GSM1855181	5.84049	M	62	Missing	2A	1.46301	0
GSM1855182	5.04107	F	71	Never	2B	0.0109589	0
GSM1855183	5.47466	F	53	Ever	2B	4.63562	0
GSM1855184	5.54618	F	73	Ever	2A	0.610959	1
GSM1855185	5.64674	M	67	Ever	1B	2.9726	0
GSM1855187	3.31244	M	76	Ever	4	2.49863	1
GSM1855188	5.03942	M	82	Ever	1B	3.71781	1
GSM1855189	3.99675	M	76	Ever	4	2.31233	1
GSM1855190	5.82888	F	49	Ever	1A	1.42466	1
GSM1855192	4.69094	F	70	Missing	2B	0.654795	1
GSM1855193	6.76897	F	75	Ever	1B	0.956164	0
GSM1855195	4.27807	M	63	Missing	2B	2.80822	1
GSM1855196	5.49523	F	66	Ever	2B	4.27397	1
GSM1855198	5.67586	M	71	Ever	NA	1.54521	1
GSM1855199	5.5068	F	61	Ever	1B	0.80274	1
GSM1855200	6.15769	M	60	Ever	1A	2.88493	1
GSM1855202	5.17174	F	56	Ever	1B	1.71781	1
GSM1855203	6.6823	M	65	Ever	3B	1.08219	0
GSM1855204	4.71464	F	62	Ever	3A	2.7589	1
GSM1855206	6.10267	M	77	Ever	3A	1.86575	1
GSM1855207	7.26662	F	81	Ever	2B	3.54247	0
GSM1855208	6.01283	M	65	Ever	1B	3.54247	1
GSM1855209	7.25998	F	61	Ever	1B	2.65205	1
GSM1855210	5.2019	F	50	Ever	1A	5.04932	0
GSM1855211	6.89131	F	63	Ever	1B	4.4274	0
GSM1855212	4.6692	F	75	Ever	4	4.27123	0
GSM1855213	4.33958	F	89	Ever	1A	4.66575	0
GSM1855214	5.63987	F	82	Ever	1A	5.02466	0
GSM1855215	5.41273	M	79	Ever	1B	4.24932	0
GSM1855217	4.81893	F	85	Missing	1B	4.25753	0
GSM1855218	5.6153	F	67	Ever	4	1.33973	1
GSM1855219	5.5299	F	46	Ever	3B	0.591781	1
GSM1855220	7.24483	F	57	Missing	1B	4.13699	0
GSM1855221	3.83889	F	72	Ever	1A	1.92055	0
GSM1855222	5.3982	F	68	Ever	1A	3.73425	0
GSM1855223	4.4379	F	85	Ever	1A	3.10959	1
GSM1855224	5.65662	F	54	Missing	2B	1.69315	1
GSM1855225	8.19359	M	72	Ever	1	2.8411	1
GSM1855226	5.61852	M	56	Ever	1A	4.38082	0
GSM1855228	6.51988	M	69	Ever	3B	0.468493	1
GSM1855229	5.01501	M	78	Ever	1A	5.69041	0
GSM1855230	5.97952	F	76	Ever	2B	4.52603	0
GSM1855231	5.34457	M	59	Ever	2B	1.33973	1
GSM1855232	6.16799	M	79	Ever	1A	2.08767	1
GSM1855234	5.04911	M	83	Ever	1B	4.63836	0
GSM1855235	6.02919	F	75	Missing	1A	1.95342	1
GSM1855236	5.30738	M	75	Ever	1B	4.52603	0
GSM1855237	6.33843	F	81	Ever	3A	0.49589	1
GSM1855238	5.29381	F	73	Missing	1A	4.46301	1
