# Supplementary material for: Bioinformatics analysis combined with experiments predicts CENPK as a potential prognostic factor for lung adenocarcinoma
Source: Cancer Cell Int. 2021 Jan 21;21:65. doi: 10.1186/s12935-021-01760-y (PMC7818917; doi:10.1186/s12935-021-01760-y)
Supplement: Supplementary file 4 — Additional file 4: Table S5. The details of patient information in the immunohistochemistry slides. [file 12935_2021_1760_MOESM4_ESM.xlsx]

## Sheet: Sheet1
Number	Gender	Age	Site	Histological type	Differentiation	Maximum diameter(cm)	T	N	M	type	Negative pixels	Weak-Positive pixels	Moderate-Positive pixels	Strong-Positive pixels	H-Score
1	male	60	right lung	adenocarcinoma	low	3.5	T2	N2	M0	tumor	3134144	988009	510281	101541	48.86
										normal	374745	178060	57028	10771	52.28
2	male	47	right lung	adenocarcinoma	high	4	T2	N0	M0	tumor	925713	579074	272318	53380	70.14
										normal	788251	205405	86144	26647	41.36
3	male	58	left lung	adenocarcinoma	high	2	T1	N0	M0	tumor	666347	475231	170070	60625	72.67
										normal	1406505	448761	206714	64797	49.68
4	female	59	left lung	adenocarcinoma	high	5	T2	N1	M0	tumor	2959593	678314	233491	41379	32.44
										normal	1797794	448287	237550	78632	45.24
5	female	55	right lung	adenocarcinoma	middle	5	T2	N2	M0	tumor	688501	376313	157410	32546	62.86
										normal	684931	337415	151787	60488	66.62
6	male	57	right lung	adenocarcinoma	middle	4	T2	N0	M0	tumor	1844118	1097266	432046	79939	63.74
										normal	1259326	593240	258451	65521	60.04
7	female	65	right lung	adenocarcinoma	middle	3	T2	N0	M0	tumor	2827822	709055	295531	61911	38.15
										normal	1369837	432096	197251	61002	49.01
8	male	64	right lung	adenocarcinoma	middle	10	T3	N2	M0	tumor	551452	839129	384683	73024	98.88
										normal	445387	380428	214818	69482	91.75
9	female	58	left lung	adenocarcinoma	middle	3	T2	N2	M0	tumor	646354	1293340	1132009	326969	133.53
										normal	284203	512661	235965	70823	108.46
10	male	54	right lung	adenocarcinoma	high	3	T3	N2	M0	tumor	182332	135202	51620	15879	74.3
										normal	1828122	593883	229695	63424	45.8
11	male	58	left lung	adenocarcinoma	low	4	T2	N0	M0	tumor	325558	500996	213275	37980	96.63
										normal	2734446	857216	385979	107256	47.76
12	female	62	right lung	adenocarcinoma	high	4	T2	N0	M0	tumor	1591080	437901	268106	87465	51.86
										normal	1269698	484704	193665	64554	52.95
13	female	69	right lung	adenocarcinoma	high	4	T2	N0	M0	tumor	717378	314123	185559	49857	65.89
										normal	1164696	879154	371475	135478	79.53
14	female	61	right lung	adenocarcinoma	high	8	T3	N0	M0	tumor	842423	629398	150668	34333	62.39
										normal	404301	200845	84099	31864	64.43
15	male	64	left lung	adenocarcinoma	middle	3	T2	N2	M0	tumor	1008004	754060	344178	51841	74.04
										normal	190854	158505	57457	20603	78.43
16	female	56	left lung	adenocarcinoma	middle	10	T3	N1	M0	tumor	617913	637785	259326	49702	83.44
										normal	246213	431864	198873	62496	108.27
17	female	46	left lung	adenocarcinoma	middle	6	T2	N0	M0	tumor	1710834	1027006	314763	39251	57.39
										normal	6614227	738711	261172	112770	20.7
18	male	63	left lung	adenocarcinoma	low	4	T2	N2	M0	tumor	1710948	2660187	730216	137718	86.54
										normal	3277051	3393108	1423207	224626	83.11
19	female	73	left lung	adenocarcinoma	high	4	T2	N0	M0	tumor	1199659	1723520	495063	106669	86.06
										normal	8507082	254087	82528	19364	5.39
20	male	74	left lung	adenocarcinoma	high	4	T2	N0	M0	tumor	1372898	1572177	375303	44107	72.97
										normal	1957256	1426139	525943	200971	74.96
21	female	45	right lung	adenocarcinoma	high	8	T2	N2	M0	tumor	1193842	2374851	1073333	218041	106.49
										normal	3559259	3810328	1485927	281194	83.46
22	male	52	right lung	adenocarcinoma	low	4	T3	N1	M0	tumor	1543281	2160938	442474	117020	79.67
										normal	2356798	1648708	422811	45633	58.81
23	female	62	right lung	adenocarcinoma	high	3	T2	N0	M0	tumor	2235771	1195594	215292	26480	46.44
										normal	5675683	475425	147366	29511	13.57
24	male	67	right lung	adenocarcinoma	middle	4	T2	N1	M0	tumor	1189908	1554864	411906	55425	79.23
										normal	4611098	514704	192533	40032	19.03
25	male	68	left lung	adenocarcinoma	middle	4	T2	N0	M0	tumor	1115943	952662	121538	10978	55.82
										normal	2584728	878900	435828	62156	48.9
26	female	66	right lung	adenocarcinoma	low	4	T2	N0	M0	tumor	1439705	1415209	260791	31745	64.56
										normal	3957015	587514	200326	26677	22.39
27	female	67	left lung	adenocarcinoma	low	3	T2	N2	M0	tumor	941359	1243705	405778	60153	84.34
										normal	3663841	1311669	189816	16042	33.57
28	male	61	right lung	adenocarcinoma	high	4	T2	N0	M0	tumor	1078215	753843	205919	37303	61.56
										normal	3437387	471517	132065	10392	18.93
29	female	59	right lung	adenocarcinoma	middle	6	T3	N0	M0	tumor	2095886	941091	200419	19714	43.02
										normal	2522068	402502	105340	19691	22.04
30	female	53	left lung	adenocarcinoma	middle	4	T2	N0	M0	tumor	797450	2254460	560776	53567	96.47
										normal	2935326	2697344	774898	48599	68.04
31	female	59	left lung	adenocarcinoma	high	2	T1	N1	M0	tumor	2476053	1244558	419653	63557	54.11
										normal	7521044	437185	159639	13076	9.79
